# Supplementary material for: Evolution of RAS Mutations in Cell-Free DNA of Patients with Tissue RAS Wild-Type Metastatic Colorectal Cancer Receiving First-Line Treatment: The PERSEIDA Study
Source: Cancers (Basel). 2022 Dec 9;14(24):6075. doi: 10.3390/cancers14246075 (PMC9776941; doi:10.3390/cancers14246075)
Supplement: Supplementary file 1 [file cancers-14-06075-s001.zip]

Archive with 1 entries (1 files):
- cancers-2027236-Supplementary Materials -1.pdf
